# Supplementary material for: Parametric cardiovascular magnetic resonance imaging in takotsubo syndrome: a case report
Source: Eur Heart J Case Rep. 2024 Jan 8;8(1):ytae016. doi: 10.1093/ehjcr/ytae016 (PMC10903182; doi:10.1093/ehjcr/ytae016)
Supplement: ytae016_Supplementary_Data [file ytae016_Supplementary_Data.zip]

Archive with 10 entries (10 files):
- Video S7 - Angiogram 4.mp4
- Video S8 - Angiogram 5.mp4
- Video S9 - Angiogram 6.mp4
- Figure S1 - Discharge ECG.png
- Video S1 - Echocardiogram (A2Ch).mp4
- Video S2 - Echocardiogram (A3Ch).mp4
- Video S3 - Echocardiogram (Subcostal).mp4
- Video S4 - Angiogram 1.mp4
- Video S5 - Angiogram 2.mp4
- Video S6 - Angiogram 3.mp4
